# Supplementary material for: Babylonia spirata (Linnaeus, 1758) on biochemical and nutritional composition levels are altered by Aeromonas hydrophila infection
Source: Biochem Biophys Rep. 2020 Feb 26;22:100746. doi: 10.1016/j.bbrep.2020.100746 (PMC7044709; doi:10.1016/j.bbrep.2020.100746)
Supplement: Multimedia component 1 [file mmc1.xml]

<?xml version="1.0" encoding="UTF-8" standalone="no"?><data:data><datasets><author>chellam.zoo@gmail.com</author><type>0</type><dataset><value>1</value><reason>No data was used for the research described in the article</reason><comments/></dataset></datasets></data:data>
